# Supplementary material for: 6-Azido-6-de­oxy-α-l-galactose (6-azido-l-fucose) monohydrate
Source: Acta Crystallogr Sect E Struct Rep Online. 2008 Jul 23;64(Pt 8):o1568–9. doi: 10.1107/S1600536808022563 (PMC2962088; doi:10.1107/S1600536808022563)
Supplement: Supplementary file 1 [file e-64-o1568-sup1.cif]

##############################################################################
###                                                                        ###
###        Electronic paper (Acta Crystallographica Section E)             ###
###                                                                        ###
##############################################################################
#                                                                            #
# This CIF contains the data in a paper accepted for publication in Acta     #
# Crystallographica Section E. It conforms to the requirements of Notes      #
# for Authors for Section E, and has been peer reviewed under the auspices   #
# of the IUCr Commission on Journals.                                        #
#                                                                            #
# Full details of the Crystallographic Information File format               #
# are given in the paper "The Crystallographic Information File (CIF):       #
# a New Standard Archive File for Crystallography" by S. R. Hall, F. H.      #
# Allen and I. D. Brown [Acta Cryst. (1991), A47, 655-685].                  #
#                                                                            #
# The current version of the core CIF dictionary is obtainable from          #
# ftp://ftp.iucr.org/pub/cif_core.dic. The current version number is 2.4.    #
#                                                                            #
# Software is freely available for graphical display of the structure(s) in  #
# this CIF.  For information consult the CIF home page http://www.iucr.org/  #
# cif/home.html                                                              #
#                                                                            #
# This file may be used for bona fide research purposes within the           #
# scientific community so long as proper attribution is given to the journal # 
# article from which it was obtained.                                        #
#                                                                            #
##############################################################################
                                             
data_global
_audit_creation_method     CRYSTALS_ver_12.85
_journal_date_recd_electronic     2008-06-25
_journal_date_accepted     2008-07-18
_journal_name_full     'Acta Crystallographica, Section E'
_journal_year     2008
_journal_volume     64
_journal_issue      8
_journal_page_first     o1568
_journal_page_last     o1569
_journal_paper_category     QO
_journal_coeditor_code     LH2654
_publ_contact_author_name     'Victoria Booth'
_publ_contact_author_address
;
 Chemical Research Laboratory,
 Department of Chemistry,
 University of Oxford,
 Mansfield Road,
 Oxford, OX1 3TA, UK.
;
_publ_contact_author_email     victoria.booth@chem.ox.ac.uk
_publ_contact_author_fax     ' '
_publ_contact_author_phone     '+44 1865 275655'
_publ_section_title
;
6-Azido-6-deoxy-\a-L-galactose (6-azido-L-fucose) monohydrate
;
loop_
    _publ_author_name
    _publ_author_address
    'Booth, K. Victoria'
;
Department of Organic Chemistry
Chemical Research Laboratory
University of Oxford
Mansfield Road
Oxford OX1 3TA
England
;
    'Jenkinson, Sarah F.'
;
Department of Organic Chemistry
Chemical Research Laboratory
University of Oxford
Mansfield Road
Oxford OX1 3TA
England
;
    'Rao, Devendar'
;
Rare Sugar Research Centre
Kagawa University
2393 Miki-cho
Kita-gun
Kagawa 761-0795
Japan
;
    'Simonisi, Tsuyosi'
;
Rare Sugar Research Centre
Kagawa University
2393 Miki-cho
Kita-gun
Kagawa 761-0795
Japan
;
    'Fleet, George W. J.'
;
Department of Organic Chemistry
Chemical Research Laboratory
University of Oxford
Mansfield Road
Oxford OX1 3TA
England
;
    'Izumori, Ken'
;
Rare Sugar Research Centre
Kagawa University
2393 Miki-cho
Kita-gun
Kagawa 761-0795
Japan
;
    'Watkin, David J.'
;
Department of Chemical Crystallography
Chemical Research Laboratory
University of Oxford
Mansfield Road
Oxford OX1 3TA
England
;
_chemical_name_systematic     ?
_chemical_melting_point     ?
data_I
_chemical_name_systematic
;
6-Azido-6-deoxy-\a-L-galactose monohydrate
;
_chemical_name_common
;
6-azido-L-fucose monohydrate
;
_chemical_formula_moiety     'C6 H11 N3 O5, H2 O'
_chemical_formula_sum     'C6 H13 N3 O6'
_chemical_formula_iupac     'C6 H11 N3 O5, H2 O'
_chemical_formula_weight     223.19
_symmetry_cell_setting     orthorhombic
_symmetry_space_group_name_H-M     'P 21 21 21'
_symmetry_space_group_name_Hall     'P 2ac 2ab'
loop_
    _symmetry_equiv_pos_as_xyz
    'x,y,z'
    'x+1/2,-y+1/2,-z'
    '-x,y+1/2,-z+1/2'
    '-x+1/2,-y,z+1/2'
_cell_length_a     5.9687(3)
_cell_length_b     7.7395(4)
_cell_length_c     20.9768(11)
_cell_angle_alpha     90
_cell_angle_beta     90
_cell_angle_gamma     90
_cell_volume     969.02(9)
_cell_formula_units_Z     4
_cell_measurement_reflns_used     2018
_cell_measurement_theta_min     5
_cell_measurement_theta_max     27
_cell_measurement_temperature     150
_exptl_crystal_description     'plate'
_exptl_crystal_colour     'colourless'
_exptl_crystal_size_max     0.50
_exptl_crystal_size_mid     0.05
_exptl_crystal_size_min     0.05
_exptl_crystal_density_diffrn     1.530
_exptl_crystal_density_meas     ?
_exptl_crystal_density_method     'not measured'
_exptl_crystal_F_000     472
_exptl_absorpt_coefficient_mu     0.137
_exptl_absorpt_correction_type     multi-scan
_exptl_absorpt_process_details     'DENZO/SCALEPACK (Otwinowski & Minor, 1997)'
_exptl_absorpt_correction_T_min     0.86
_exptl_absorpt_correction_T_max     0.99
_diffrn_ambient_temperature     150
_diffrn_radiation_type     'Mo K\a'
_diffrn_radiation_wavelength     0.71073
_diffrn_radiation_monochromator     'graphite'
_diffrn_measurement_device_type     'Nonius KappaCCD'
_diffrn_measurement_device     'Area'
_diffrn_measurement_method     \w
_diffrn_reflns_number     7317
_diffrn_reflns_av_R_equivalents     0.053
_diffrn_reflns_theta_min     5.175
_diffrn_reflns_theta_max     27.422
_diffrn_reflns_theta_full     25.777
_diffrn_measured_fraction_theta_max     0.986
_diffrn_measured_fraction_theta_full     0.987
_diffrn_reflns_limit_h_min     -7
_diffrn_reflns_limit_h_max     7
_diffrn_reflns_limit_k_min     -9
_diffrn_reflns_limit_k_max     10
_diffrn_reflns_limit_l_min     -26
_diffrn_reflns_limit_l_max     27
_diffrn_standards_number     0
_diffrn_standards_interval_count     .
_diffrn_standards_interval_time     .
_diffrn_standards_decay_%     ?
_reflns_number_total     1296
_reflns_number_gt     792
_reflns_threshold_expression     I>2\s(I)
_refine_ls_structure_factor_coef     Fsqd
_refine_ls_matrix_type     full
_refine_ls_R_factor_all     0.0551
_refine_ls_R_factor_gt     0.0331
_refine_ls_wR_factor_all     0.0726
_refine_ls_wR_factor_gt     0.0675
_refine_ls_wR_factor_ref     0.0726
_refine_ls_goodness_of_fit_ref     0.8037
_refine_ls_number_reflns     1095
_refine_ls_number_parameters     136
_refine_ls_number_restraints     0
_refine_ls_hydrogen_treatment     constr
_refine_ls_weighting_scheme     calc
_refine_ls_weighting_details
;
w=1/[\s^2^(F^2^)]
;
_atom_sites_solution_hydrogens     geom
_atom_sites_solution_primary     direct
_refine_ls_shift/su_max     0.000272
_refine_diff_density_max     0.37
_refine_diff_density_min     -0.36
_refine_ls_extinction_method     'None'
loop_
    _atom_type_symbol
    _atom_type_scat_dispersion_real
    _atom_type_scat_dispersion_imag
    _atom_type_scat_source
    C 0.0033 0.0016 'International Tables Vol C 4.2.6.8 and 6.1.1.4'
    H 0.0000 0.0000 'International Tables Vol C 4.2.6.8 and 6.1.1.4'
    N 0.0061 0.0033 'International Tables Vol C 4.2.6.8 and 6.1.1.4'
    O 0.0106 0.0060 'International Tables Vol C 4.2.6.8 and 6.1.1.4'
_computing_data_collection     'COLLECT (Nonius, 2001).'
_computing_cell_refinement     'DENZO/SCALEPACK (Otwinowski & Minor, 1997)'
_computing_data_reduction     'DENZO/SCALEPACK (Otwinowski & Minor, 1997)'
_computing_structure_solution     'SIR92 (Altomare <i>et al.</i>,  1994)'
_computing_structure_refinement     'CRYSTALS (Betteridge <i>et al.</i>,  2003)'
_computing_molecular_graphics     'CAMERON (Watkin <i>et al.</i>,  1996)'
_computing_publication_material     'CRYSTALS (Betteridge <i>et al.</i>,  2003)'
loop_
    _atom_site_type_symbol
    _atom_site_label
    _atom_site_fract_x
    _atom_site_fract_y
    _atom_site_fract_z
    _atom_site_U_iso_or_equiv
    _atom_site_adp_type
    _atom_site_occupancy
    _atom_site_disorder_assembly
    _atom_site_disorder_group
    O O1 0.7366(3) 0.6574(2) 0.68646(7) 0.0240 Uani 1.0000 . .
    C C2 0.8440(4) 0.5120(3) 0.65721(11) 0.0207 Uani 1.0000 . .
    C C3 0.8824(4) 0.3657(4) 0.70492(11) 0.0198 Uani 1.0000 . .
    O O4 1.0088(3) 0.4176(3) 0.76006(7) 0.0239 Uani 1.0000 . .
    C C5 0.6592(4) 0.2991(4) 0.72879(11) 0.0185 Uani 1.0000 . .
    O O6 0.7020(3) 0.1614(2) 0.77263(7) 0.0218 Uani 1.0000 . .
    C C7 0.5141(4) 0.2396(3) 0.67315(11) 0.0203 Uani 1.0000 . .
    O O8 0.6145(3) 0.0996(3) 0.64297(8) 0.0276 Uani 1.0000 . .
    O O9 0.4833(3) 0.3840(2) 0.63098(7) 0.0228 Uani 1.0000 . .
    C C10 0.6911(4) 0.4467(4) 0.60441(11) 0.0223 Uani 1.0000 . .
    C C11 0.6234(5) 0.5891(4) 0.55904(11) 0.0286 Uani 1.0000 . .
    N N12 0.5055(4) 0.5214(3) 0.50147(10) 0.0336 Uani 1.0000 . .
    N N13 0.3088(4) 0.4780(4) 0.51035(10) 0.0347 Uani 1.0000 . .
    N N14 0.1278(4) 0.4350(5) 0.51097(11) 0.0585 Uani 1.0000 . .
    O O15 0.7358(3) 0.5841(3) 0.38440(7) 0.0372 Uani 1.0000 . .
    H H21 0.9866 0.5468 0.6385 0.0251 Uiso 1.0000 . .
    H H31 0.9606 0.2684 0.6830 0.0246 Uiso 1.0000 . .
    H H51 0.5793 0.3928 0.7511 0.0236 Uiso 1.0000 . .
    H H71 0.3616 0.2056 0.6878 0.0253 Uiso 1.0000 . .
    H H101 0.7643 0.3512 0.5817 0.0281 Uiso 1.0000 . .
    H H111 0.7596 0.6432 0.5432 0.0344 Uiso 1.0000 . .
    H H112 0.5329 0.6774 0.5803 0.0343 Uiso 1.0000 . .
    H H152 0.6532 0.5377 0.4105 0.0561 Uiso 1.0000 . .
    H H11 0.8239 0.7312 0.6983 0.0373 Uiso 1.0000 . .
    H H41 1.1103 0.4866 0.7514 0.0381 Uiso 1.0000 . .
    H H151 0.6582 0.6044 0.3527 0.0563 Uiso 1.0000 . .
    H H81 0.5011 0.0423 0.6335 0.0441 Uiso 1.0000 . .
    H H62 0.5844 0.1468 0.7909 0.0334 Uiso 1.0000 . .
loop_
    _atom_site_aniso_label
    _atom_site_aniso_U_11
    _atom_site_aniso_U_22
    _atom_site_aniso_U_33
    _atom_site_aniso_U_12
    _atom_site_aniso_U_13
    _atom_site_aniso_U_23
    O1 0.0231(9) 0.0184(10) 0.0306(9) 0.0001(9) 0.0005(9) -0.0023(9)
    C2 0.0192(13) 0.0202(16) 0.0226(12) 0.0007(13) 0.0055(12) -0.0010(13)
    C3 0.0164(12) 0.0236(18) 0.0193(12) 0.0008(13) -0.0022(11) -0.0033(13)
    O4 0.0215(9) 0.0256(11) 0.0247(9) -0.0089(9) -0.0044(8) 0.0023(9)
    C5 0.0192(13) 0.0169(16) 0.0193(12) -0.0005(12) 0.0002(11) 0.0020(13)
    O6 0.0193(9) 0.0225(11) 0.0236(8) 0.0003(9) 0.0017(8) 0.0046(10)
    C7 0.0217(13) 0.0184(14) 0.0207(13) 0.0012(14) -0.0002(13) -0.0003(13)
    O8 0.0269(10) 0.0248(11) 0.0310(9) -0.0028(10) -0.0001(9) -0.0065(10)
    O9 0.0194(9) 0.0267(11) 0.0223(9) -0.0011(9) 0.0005(8) 0.0043(9)
    C10 0.0218(14) 0.0238(16) 0.0213(12) 0.0001(13) 0.0043(12) 0.0004(13)
    C11 0.0293(15) 0.0334(17) 0.0232(13) -0.0028(16) -0.0001(12) 0.0066(15)
    N12 0.0253(12) 0.0542(19) 0.0213(11) -0.0009(13) 0.0003(11) 0.0049(13)
    N13 0.0364(15) 0.0501(19) 0.0174(13) 0.0037(14) 0.0003(11) 0.0006(13)
    N14 0.0350(16) 0.107(3) 0.0336(15) -0.0156(19) 0.0022(14) -0.0111(19)
    O15 0.0357(10) 0.0476(13) 0.0283(9) 0.0078(12) 0.0071(9) 0.0092(11)
loop_
    _geom_bond_atom_site_label_1
    _geom_bond_atom_site_label_2
    _geom_bond_site_symmetry_1
    _geom_bond_site_symmetry_2
    _geom_bond_distance
    _geom_bond_publ_flag
    O1 C2 . . 1.433(3) no
    O1 H11 . . 0.812 no
    C2 C3 . . 1.529(3) no
    C2 C10 . . 1.522(3) no
    C2 H21 . . 0.975 no
    C3 O4 . . 1.438(3) no
    C3 C5 . . 1.514(3) no
    C3 H31 . . 0.999 no
    O4 H41 . . 0.828 no
    C5 O6 . . 1.431(3) no
    C5 C7 . . 1.524(3) no
    C5 H51 . . 0.986 no
    O6 H62 . . 0.807 no
    C7 O8 . . 1.391(3) no
    C7 O9 . . 1.437(3) no
    C7 H71 . . 0.997 no
    O8 H81 . . 0.834 no
    O9 C10 . . 1.444(3) no
    C10 C11 . . 1.511(4) no
    C10 H101 . . 0.982 no
    C11 N12 . . 1.493(3) no
    C11 H111 . . 0.973 no
    C11 H112 . . 0.978 no
    N12 N13 . . 1.235(3) no
    N13 N14 . . 1.130(3) no
    O15 H152 . . 0.820 no
    O15 H151 . . 0.825 no
loop_
    _geom_angle_atom_site_label_1
    _geom_angle_atom_site_label_2
    _geom_angle_atom_site_label_3
    _geom_angle_site_symmetry_1
    _geom_angle_site_symmetry_2
    _geom_angle_site_symmetry_3
    _geom_angle
    _geom_angle_publ_flag
    C2 O1 H11 . . . 113.3 no
    O1 C2 C3 . . . 111.62(19) no
    O1 C2 C10 . . . 107.7(2) no
    C3 C2 C10 . . . 108.7(2) no
    O1 C2 H21 . . . 110.3 no
    C3 C2 H21 . . . 109.7 no
    C10 C2 H21 . . . 108.8 no
    C2 C3 O4 . . . 113.5(2) no
    C2 C3 C5 . . . 109.7(2) no
    O4 C3 C5 . . . 106.90(18) no
    C2 C3 H31 . . . 109.1 no
    O4 C3 H31 . . . 109.6 no
    C5 C3 H31 . . . 107.9 no
    C3 O4 H41 . . . 112.7 no
    C3 C5 O6 . . . 108.02(19) no
    C3 C5 C7 . . . 110.46(18) no
    O6 C5 C7 . . . 111.6(2) no
    C3 C5 H51 . . . 109.4 no
    O6 C5 H51 . . . 109.2 no
    C7 C5 H51 . . . 108.1 no
    C5 O6 H62 . . . 104.7 no
    C5 C7 O8 . . . 109.8(2) no
    C5 C7 O9 . . . 108.0(2) no
    O8 C7 O9 . . . 112.39(18) no
    C5 C7 H71 . . . 111.2 no
    O8 C7 H71 . . . 109.2 no
    O9 C7 H71 . . . 106.2 no
    C7 O8 H81 . . . 100.0 no
    C7 O9 C10 . . . 112.87(18) no
    C2 C10 O9 . . . 110.25(19) no
    C2 C10 C11 . . . 112.1(2) no
    O9 C10 C11 . . . 104.97(19) no
    C2 C10 H101 . . . 109.6 no
    O9 C10 H101 . . . 108.5 no
    C11 C10 H101 . . . 111.2 no
    C10 C11 N12 . . . 112.3(3) no
    C10 C11 H111 . . . 107.7 no
    N12 C11 H111 . . . 105.6 no
    C10 C11 H112 . . . 111.8 no
    N12 C11 H112 . . . 110.7 no
    H111 C11 H112 . . . 108.4 no
    C11 N12 N13 . . . 114.9(2) no
    N12 N13 N14 . . . 171.9(3) no
    H152 O15 H151 . . . 106.5 no
loop_
    _geom_hbond_atom_site_label_D
    _geom_hbond_atom_site_label_H
    _geom_hbond_atom_site_label_A
    _geom_hbond_site_symmetry_D
    _geom_hbond_site_symmetry_H
    _geom_hbond_site_symmetry_A
    _geom_hbond_distance_DH
    _geom_hbond_distance_HA
    _geom_hbond_distance_DA
    _geom_hbond_angle_DHA
    _geom_hbond_publ_flag
    O15 H152 N12 . . . 0.82 2.11 2.856(4) 152 no
    O1 H11 O4 . . 3_756 0.81 1.96 2.760(4) 169 yes
    O4 H41 O6 . . 3_756 0.83 1.83 2.648(4) 171 yes
    O15 H151 O4 . . 4_664 0.83 2.19 2.989(4) 163 yes
    O8 H81 O15 . . 2_456 0.83 1.90 2.732(4) 177 yes
    O6 H62 O1 . . 3_646 0.81 1.98 2.755(4) 162 yes
