# Supplementary material for: 6-Azido-6-de­oxy-α-l-galactose (6-azido-l-fucose) monohydrate
Source: Acta Crystallogr Sect E Struct Rep Online. 2008 Jul 23;64(Pt 8):o1568–9. doi: 10.1107/S1600536808022563 (PMC2962088; doi:10.1107/S1600536808022563)
Supplement: Supplementary file 2 [file e-64-o1568-Isup2.hkl]

data_I
#  6050836    6-azido-L-galactose          
_audit_creation_date        08-07-04
_audit_creation_method      CRYSTALS 

_cell_length_a                    5.9687(3)
_cell_angle_alpha                 90
_cell_length_b                    7.7395(4)
_cell_angle_beta                  90
_cell_length_c                    20.9768(11)
_cell_angle_gamma                 90

# NOTE Fc on scale of Fo,      0.52363
# Status flags: 
#    o - used in refinement 
#    < - excluded by I/sigmaI cutoff 
#    x - excluded for another reason  

loop_
_refln_index_h
_refln_index_k
_refln_index_l
_refln_F_squared_meas
_refln_F_squared_calc
_refln_F_squared_sigma
_refln_observed_status
   2   0   0       54.80       52.49        2.90 o
   4   0   0      134.90      137.23        6.10 o
   6   0   0      138.90      132.26        8.10 o
   2   1   0      126.20      141.17        5.60 o
   3   1   0      164.60      177.73        8.20 o
   4   1   0       33.25       34.24        2.55 o
   5   1   0        0.20        0.01        3.51 o
   6   1   0        0.50        2.41        2.51 o
   7   1   0        8.10        5.37        2.94 o
   0   2   0     1322.90     1507.56      118.20 x
   1   2   0      781.85      873.67       38.75 o
   2   2   0        9.65        9.27        0.90 o
   3   2   0      191.55      183.62        8.93 o
   4   2   0        4.80        4.13        1.40 o
   5   2   0       14.15       15.32        2.45 o
   6   2   0       11.30       15.99        2.75 o
   7   2   0       -1.85        0.02        3.42 o
   1   3   0       68.20       71.26        4.81 o
   2   3   0        4.55        5.09        0.91 o
   3   3   0       13.25       12.65        1.47 o
   4   3   0        1.55        0.21        1.86 o
   5   3   0        2.30        0.19        2.21 o
   6   3   0        5.45        4.55        3.35 o
   7   3   0       37.05       33.38        7.44 x
   0   4   0      404.70      390.63       45.50 o
   1   4   0      120.35      121.25        7.40 o
   2   4   0       15.95       16.49        1.35 o
   3   4   0       22.20       20.34        2.05 o
   4   4   0        1.10        1.48        2.00 o
   5   4   0       33.85       31.96        3.98 o
   6   4   0       58.75       46.95        6.95 o
   7   4   0       49.25       43.21        9.35 x
   1   5   0        0.30        0.41        1.01 o
   2   5   0       18.75       18.34        1.86 o
   3   5   0       64.35       64.77        5.65 o
   4   5   0        9.65        5.90        2.45 o
   5   5   0        6.00        7.60        3.04 o
   6   5   0        3.10        3.21        5.04 o
   0   6   0       13.80       12.02        2.00 o
   1   6   0        1.40        0.13        1.57 o
   2   6   0      183.45      176.39       11.29 o
   3   6   0      275.95      252.92       19.04 o
   4   6   0        0.00        0.41        2.60 o
   5   6   0        4.80        6.89        3.81 o
   6   6   0       -2.60        1.07        8.18 x
   1   7   0        4.20        4.79        1.10 o
   2   7   0        8.30        7.39        1.32 o
   3   7   0       10.70        8.73        2.47 o
   4   7   0       10.65       15.21        3.12 o
   5   7   0        3.30        0.42        4.97 x
   0   8   0        5.90        6.56        3.10 o
   1   8   0       11.20       10.12        1.80 o
   2   8   0       34.60       34.45        3.68 o
   3   8   0        1.25        0.08        2.17 o
   4   8   0       -3.15        0.02        4.35 x
   1   9   0        3.25        0.68        3.87 o
   2   9   0       -1.30        5.41        4.00 o
   3   9   0       -5.30        0.06        5.30 x
   2   0   1      311.65      326.84       14.28 o
   3   0   1      104.20       98.82        4.47 o
   4   0   1        0.90        1.12        1.54 o
   5   0   1       46.35       47.53        2.90 o
   6   0   1       14.80       15.38        1.80 o
   7   0   1       -0.85        8.08        9.39 o
   2   1   1      383.05      401.72       16.39 o
   3   1   1       57.02       54.34        3.02 o
   4   1   1       13.23       14.30        1.93 o
   5   1   1      235.67      224.24       11.55 o
   6   1   1       14.93       17.08        2.56 o
   7   1   1        2.50        2.56        3.97 o
   1   2   1      915.67      977.57       49.22 o
   2   2   1      505.55      493.29       26.35 o
   3   2   1       14.27       13.26        1.42 o
   4   2   1       25.65       24.83        2.16 o
   5   2   1       63.10       59.75        4.04 o
   6   2   1       37.00       39.78        4.07 o
   7   2   1       15.20       17.23        5.26 o
   0   3   1       11.50       10.61        0.80 o
   1   3   1      116.93      122.00        7.05 o
   2   3   1       12.77       15.76        1.32 o
   3   3   1        7.43        8.56        1.21 o
   4   3   1       36.58       37.35        2.65 o
   5   3   1        9.03       11.08        2.63 o
   6   3   1        2.88        3.76        4.56 o
   7   3   1       24.93       19.60        6.90 x
   0   4   1      353.10      364.88       20.20 o
   1   4   1      149.58      151.95       10.07 o
   2   4   1       87.78       87.35        4.52 o
   3   4   1       56.63       60.00        4.03 o
   4   4   1      262.30      269.04       15.32 o
   5   4   1        6.42        6.78        3.03 o
   6   4   1        6.63        6.94        3.99 o
   7   4   1       10.28        6.72        9.09 x
   0   5   1       13.20       14.96        1.20 o
   1   5   1        0.97        0.19        0.77 o
   2   5   1       72.48       67.88        4.41 o
   3   5   1       28.08       27.40        2.89 o
   4   5   1        0.30        0.55        2.73 o
   5   5   1       27.23       29.33        3.94 o
   6   5   1        9.05        5.74        4.83 o
   0   6   1        1.75        1.33        1.67 o
   1   6   1        2.80        3.45        1.35 o
   2   6   1      142.90      139.50       11.51 o
   3   6   1        1.12        0.30        1.44 o
   4   6   1       10.40       12.57        3.10 o
   5   6   1       35.85       34.92        6.69 o
   6   6   1        3.85        2.98        9.47 x
   0   7   1       10.25       12.81        2.63 o
   1   7   1        3.17        2.07        1.79 o
   2   7   1       92.47       86.08        7.14 o
   3   7   1       14.02       15.49        2.42 o
   4   7   1       12.75       16.13        3.22 o
   5   7   1        1.58        1.80        4.44 x
   0   8   1       62.60       55.41        6.07 o
   1   8   1        5.33        4.84        2.76 o
   2   8   1       29.98       29.87        4.38 o
   3   8   1       87.67       86.52        8.30 o
   4   8   1       42.43       37.55        5.71 x
   0   9   1        0.80        2.91        3.76 o
   1   9   1        4.90        7.15        4.40 o
   2   9   1        0.10        3.15        3.90 o
   3   9   1       13.20       12.95        5.60 x
   0  10   1        3.00        0.74        4.00 x
   2   0   2        0.55        0.68        0.98 o
   3   0   2      130.90      131.99        6.10 o
   4   0   2       34.65       38.14        2.70 o
   5   0   2       60.40       68.23        3.40 o
   6   0   2        3.05        2.65        2.10 o
   7   0   2        2.85        3.43        3.95 o
   2   1   2       94.08       98.73        3.92 o
   3   1   2       53.38       53.50        2.83 o
   4   1   2       25.27       23.16        1.98 o
   5   1   2       43.15       41.68        3.17 o
   6   1   2       55.55       52.15        3.80 o
   7   1   2       11.32       13.17        5.22 o
   0   2   2     1802.15     2034.61      131.64 x
   1   2   2       73.67       82.09        4.36 o
   2   2   2      192.62      195.26        8.23 o
   3   2   2       24.70       26.94        1.71 o
   4   2   2       88.45       81.12        4.56 o
   5   2   2       95.00       95.37        5.33 o
   6   2   2       26.40       26.41        3.43 o
   7   2   2        3.73        9.39        5.14 o
   0   3   2       88.70       93.30        7.70 o
   1   3   2      150.70      154.43        7.59 o
   2   3   2        3.12        2.45        1.00 o
   3   3   2        8.58        8.42        1.29 o
   4   3   2       64.05       60.70        3.91 o
   5   3   2       15.18       13.40        2.74 o
   6   3   2        7.15        8.66        3.28 o
   7   3   2        8.85        8.23        5.32 x
   0   4   2      359.20      350.34       36.50 o
   1   4   2        0.43        0.94        0.66 o
   2   4   2        4.33        4.38        1.08 o
   3   4   2       28.20       28.57        2.78 o
   4   4   2       41.62       42.64        3.38 o
   5   4   2        6.85        7.64        3.11 o
   6   4   2       11.02       13.58        4.15 o
   7   4   2       39.53       35.74        8.16 x
   0   5   2       73.20       67.10        8.90 o
   1   5   2       98.10       94.79        7.33 o
   2   5   2      119.70      118.49        8.33 o
   3   5   2       36.38       36.82        3.08 o
   4   5   2       11.12       12.85        2.49 o
   5   5   2       26.00       25.78        4.02 o
   6   5   2        6.58        5.32        5.17 o
   0   6   2        8.15        9.21        2.07 o
   1   6   2       35.85       32.14        4.44 o
   2   6   2      282.73      267.10       19.01 o
   3   6   2       52.88       52.34        5.38 o
   4   6   2       26.07       31.14        3.54 o
   5   6   2        7.60        7.64        3.57 o
   6   6   2        9.15       10.82        6.08 x
   0   7   2       87.90       86.50        6.58 o
   1   7   2       28.65       30.72        3.86 o
   2   7   2        5.62        4.88        1.41 o
   3   7   2       29.02       30.17        3.19 o
   4   7   2       23.33       24.02        3.67 o
   5   7   2        5.50        3.34        4.68 x
   0   8   2        2.05        0.02        2.67 o
   1   8   2        3.80        2.00        2.63 o
   2   8   2       23.80       18.87        3.79 o
   3   8   2       73.27       69.17        6.51 o
   4   8   2        2.93        4.61        3.57 x
   1   9   2        2.25        3.97        3.13 o
   2   9   2       13.35       19.02        4.91 o
   3   9   2       -0.90        2.83       10.81 x
   0  10   2       -3.00        2.01        4.80 x
   2   0   3       51.35       50.96        2.25 o
   3   0   3      293.80      297.09       13.10 o
   4   0   3       29.95       33.42        2.32 o
   5   0   3        4.15        3.78        1.24 o
   6   0   3       22.10       23.97        3.04 o
   7   0   3       30.40       26.85        5.34 o
   1   1   3      286.27      318.53       11.72 o
   2   1   3      821.30      877.19       38.47 o
   3   1   3       71.15       68.27        3.44 o
   4   1   3       44.17       42.08        2.62 o
   5   1   3       34.25       33.85        2.97 o
   6   1   3       29.17       28.44        3.16 o
   7   1   3       10.65       16.64        4.72 o
   0   2   3       23.15       21.15        1.43 o
   1   2   3      238.97      257.19       11.61 o
   2   2   3      570.28      575.34       24.27 o
   3   2   3       63.05       57.92        3.08 o
   4   2   3      186.95      181.08        9.84 o
   5   2   3       98.52       94.08        5.43 o
   6   2   3        9.40        8.43        2.88 o
   7   2   3        4.22        3.30        5.04 o
   0   3   3       13.50       13.54        1.00 o
   1   3   3      247.70      258.48       13.95 o
   2   3   3       80.80       85.09        3.82 o
   3   3   3       61.58       61.37        3.69 o
   4   3   3       36.47       34.57        2.73 o
   5   3   3      138.30      131.53        9.11 o
   6   3   3        0.15        1.11        3.78 o
   7   3   3        4.77        3.31        4.63 x
   0   4   3       17.95       20.07        1.88 o
   1   4   3      164.65      157.70        8.87 o
   2   4   3       68.50       66.28        3.94 o
   3   4   3       35.48       37.10        3.32 o
   4   4   3        7.15        8.47        2.26 o
   5   4   3        9.48        9.35        2.14 o
   6   4   3        9.85        7.54        4.46 o
   7   4   3       29.85       26.23        7.07 x
   0   5   3       17.00       14.90        1.84 o
   1   5   3      109.38      110.65        7.37 o
   2   5   3       11.20       11.20        1.64 o
   3   5   3       38.10       39.20        3.13 o
   4   5   3       68.00       72.95        6.17 o
   5   5   3       72.78       68.98        5.98 o
   6   5   3       15.63       16.35        5.91 o
   0   6   3        1.10        1.22        1.71 o
   1   6   3      106.53      101.21        9.51 o
   2   6   3       18.75       18.81        1.96 o
   3   6   3        3.50        4.57        1.55 o
   4   6   3       12.25       12.33        2.41 o
   5   6   3       20.15       18.68        4.71 o
   6   6   3        3.93        4.97        5.91 x
   0   7   3      154.90      147.26       12.50 o
   1   7   3        7.20        7.36        2.24 o
   2   7   3        3.20        4.72        2.02 o
   3   7   3       15.00       15.49        2.61 o
   4   7   3        2.45        1.11        3.50 o
   5   7   3        2.50        0.40        4.82 x
   0   8   3       63.20       63.43        7.70 o
   1   8   3        2.43        2.15        2.30 o
   2   8   3        8.70        8.73        3.42 o
   3   8   3        5.40        7.44        3.86 o
   4   8   3       -1.50        1.74        3.57 x
   0   9   3       -1.20        0.43        3.60 o
   1   9   3        8.60        9.04        3.78 o
   2   9   3       29.70       33.76        7.60 o
   3   9   3        6.10       15.31        5.70 x
   1   0   4      413.55      457.59       16.32 o
   2   0   4       20.45       19.92        1.00 o
   3   0   4       -0.60        0.09        1.62 o
   4   0   4        4.90        4.52        1.53 o
   5   0   4        1.20        0.48        1.51 o
   6   0   4       27.25       28.44        3.30 o
   7   0   4        2.55        6.28        6.31 o
   1   1   4     1328.65     1495.09       50.96 x
   2   1   4      136.02      141.44        5.72 o
   3   1   4      297.58      296.35       12.48 o
   4   1   4       43.08       38.60        2.36 o
   5   1   4        2.22        1.62        1.83 o
   6   1   4       18.42       21.08        3.37 o
   7   1   4       33.75       31.05        6.48 o
   0   2   4        0.80        0.12        0.65 o
   1   2   4      483.00      477.15       21.60 o
   2   2   4      432.93      434.16       20.83 o
   3   2   4      144.27      138.76        6.11 o
   4   2   4       51.40       45.21        3.67 o
   5   2   4      110.98      110.80        6.31 o
   6   2   4        2.08        2.43        3.41 o
   7   2   4        7.93        7.81        5.77 o
   0   3   4      355.50      337.24       22.60 o
   1   3   4      162.27      160.46       10.58 o
   2   3   4      185.92      179.67        8.31 o
   3   3   4       39.72       40.79        2.98 o
   4   3   4       40.92       41.69        3.16 o
   5   3   4       49.03       51.61        4.66 o
   6   3   4       20.60       18.33        4.36 o
   7   3   4        1.73        2.52        4.66 x
   0   4   4      106.30      119.25       11.30 o
   1   4   4      144.97      135.11        9.42 o
   2   4   4       25.43       24.96        2.24 o
   3   4   4       53.75       54.46        4.44 o
   4   4   4       19.30       18.16        2.42 o
   5   4   4       13.90       17.75        2.65 o
   6   4   4       -0.12        2.16        4.63 o
   7   4   4       55.90       48.21        9.96 x
   0   5   4       96.10       93.63        6.70 o
   1   5   4       85.45       79.69        6.75 o
   2   5   4       23.02       25.22        2.31 o
   3   5   4       26.47       27.90        2.50 o
   4   5   4       40.70       43.87        3.61 o
   5   5   4        5.90        5.13        2.81 o
   6   5   4       28.33       29.21        6.69 o
   0   6   4      129.40      134.38       13.22 o
   1   6   4       21.78       24.70        3.04 o
   2   6   4       69.02       61.63        5.11 o
   3   6   4        1.98        2.27        1.98 o
   4   6   4        3.65        2.52        2.45 o
   5   6   4        6.15        8.73        3.94 o
   6   6   4        6.18        5.58        5.74 x
   0   7   4      137.50      126.94       14.00 o
   1   7   4       25.13       22.98        3.53 o
   2   7   4        4.50        5.83        1.94 o
   3   7   4        0.17        0.21        2.21 o
   4   7   4        0.05        0.15        3.17 o
   5   7   4       17.20       16.75        5.08 x
   0   8   4       16.10       19.80        3.60 o
   1   8   4       11.12       13.90        3.23 o
   2   8   4       12.90       16.94        3.93 o
   3   8   4       35.12       37.39        6.40 o
   4   8   4       -0.67        0.25        4.67 x
   0   9   4        5.00        4.89        2.90 o
   1   9   4       14.05       17.86        5.06 o
   2   9   4        7.90        9.53        3.10 x
   3   9   4       10.25       13.69        4.71 x
   1   0   5      444.65      469.27       21.41 o
   2   0   5      243.60      266.16        9.48 o
   3   0   5      776.00      785.85       35.74 o
   4   0   5      126.25      111.11        6.26 o
   5   0   5       -0.55        1.02        1.76 o
   6   0   5        2.70        1.56        3.49 o
   7   0   5       12.80       13.02        5.47 o
   0   1   5        0.50        0.01        0.79 o
   1   1   5       33.33       31.95        1.60 o
   2   1   5      531.47      547.85       21.79 o
   3   1   5      161.48      149.92        6.25 o
   4   1   5      111.92      110.38        5.40 o
   5   1   5       42.23       46.58        3.31 o
   6   1   5       16.62       21.39        3.46 o
   7   1   5        3.67        5.94        4.38 o
   0   2   5       29.50       28.06        1.30 o
   1   2   5       32.35       33.71        2.01 o
   2   2   5       74.00       76.01        3.46 o
   3   2   5       48.98       47.40        2.64 o
   4   2   5       86.18       87.47        4.63 o
   5   2   5        1.53        0.36        2.25 o
   6   2   5        7.55       10.13        3.31 o
   7   2   5       -2.57        0.81        4.96 o
   0   3   5       39.60       31.85        2.75 o
   1   3   5      316.92      319.90       14.42 o
   2   3   5      215.97      217.96       12.02 o
   3   3   5      162.43      157.74        8.10 o
   4   3   5       87.57       84.65        4.61 o
   5   3   5       17.65       18.64        2.96 o
   6   3   5       35.73       39.49        5.46 o
   7   3   5       19.38       23.93        6.45 x
   0   4   5       21.15       24.12        2.26 o
   1   4   5      146.18      131.50        8.44 o
   2   4   5       52.20       51.53        3.09 o
   3   4   5       20.20       19.86        1.88 o
   4   4   5       12.05       11.49        2.00 o
   5   4   5       43.55       43.65        3.93 o
   6   4   5       13.60       10.44        4.68 o
   0   5   5      119.30      109.70       13.42 o
   1   5   5      148.87      136.83        9.51 o
   2   5   5       86.47       84.37        5.54 o
   3   5   5       19.27       21.44        2.33 o
   4   5   5       45.30       51.26        4.55 o
   5   5   5       16.33       17.57        3.66 o
   6   5   5        3.50        4.29        7.11 o
   0   6   5       39.80       46.06        5.28 o
   1   6   5      143.43      143.32       11.70 o
   2   6   5        7.30        6.88        1.83 o
   3   6   5        9.68        9.24        1.84 o
   4   6   5        3.30        3.62        3.11 o
   5   6   5       21.73       27.72        4.44 o
   6   6   5       11.60       16.43        5.81 x
   0   7   5       38.75       32.67        4.75 o
   1   7   5       59.13       57.29        6.20 o
   2   7   5       32.93       27.74        4.38 o
   3   7   5        4.80        5.75        2.11 o
   4   7   5       10.55       11.74        3.06 o
   5   7   5       16.02       20.84        5.20 x
   0   8   5        8.80        6.91        3.57 o
   1   8   5       33.35       35.43        4.77 o
   2   8   5        5.33        8.61        3.53 o
   3   8   5        5.88        8.14        4.01 o
   4   8   5        1.97        0.58        5.28 x
   0   9   5        2.20        2.19        4.10 o
   1   9   5        4.70        9.52        4.20 o
   2   9   5       31.90       35.41        6.70 x
   3   9   5        4.20        2.48        4.60 x
   0   0   6      565.10      607.70       26.70 o
   1   0   6       72.45       76.11        3.24 o
   2   0   6       54.60       53.91        2.46 o
   3   0   6        7.90        9.26        1.71 o
   4   0   6        1.15        1.68        1.37 o
   5   0   6       51.15       43.90        3.85 o
   6   0   6       -0.15        0.55        2.38 o
   7   0   6        7.85        9.40        4.53 o
   0   1   6      805.80      881.08       50.69 o
   1   1   6      505.17      544.95       17.62 o
   2   1   6      508.57      496.57       23.88 o
   3   1   6       45.60       47.74        2.51 o
   4   1   6      107.15      105.43        5.69 o
   5   1   6       11.90       13.67        2.04 o
   6   1   6       58.33       59.82        4.94 o
   7   1   6        1.02        4.56        5.00 o
   0   2   6      169.30      172.24       11.30 o
   1   2   6       74.27       71.91        3.24 o
   2   2   6       38.23       36.66        2.17 o
   3   2   6       67.30       66.53        4.03 o
   4   2   6       62.40       63.15        3.66 o
   5   2   6       46.37       44.38        3.47 o
   6   2   6       10.80       13.49        3.51 o
   7   2   6        4.07        2.19        5.25 x
   0   3   6      484.40      451.92       22.28 o
   1   3   6      600.80      595.48       26.06 o
   2   3   6      317.75      296.17       20.32 o
   3   3   6      175.27      171.36        8.64 o
   4   3   6        8.75       11.21        1.83 o
   5   3   6       16.73       16.97        2.75 o
   6   3   6       62.33       55.86        6.41 o
   7   3   6        5.98        4.86        5.53 x
   0   4   6      276.00      261.36       21.68 o
   1   4   6       76.65       66.69        6.38 o
   2   4   6       72.75       64.24        4.41 o
   3   4   6       15.32       15.15        1.86 o
   4   4   6       85.43       82.15        6.02 o
   5   4   6       11.68       11.49        2.72 o
   6   4   6       47.12       44.32        7.29 o
   0   5   6        2.00        1.89        1.90 o
   1   5   6       71.13       68.25        7.97 o
   2   5   6       41.53       38.04        3.57 o
   3   5   6        4.48        3.97        1.79 o
   4   5   6       48.08       50.19        4.15 o
   5   5   6        2.55        4.17        3.19 o
   6   5   6       17.08       20.40        5.86 x
   0   6   6       30.45       35.63        4.19 o
   1   6   6       18.02       17.61        2.87 o
   2   6   6        3.93        3.47        2.17 o
   3   6   6        7.15        6.55        1.88 o
   4   6   6        8.48        9.61        2.77 o
   5   6   6        6.70        8.28        3.57 o
   0   7   6        0.35        2.30        3.99 o
   1   7   6       96.70       95.97       12.51 o
   2   7   6       21.60       21.05        3.59 o
   3   7   6        0.15        1.11        2.55 o
   4   7   6       12.43       13.44        2.91 o
   5   7   6       12.77       12.23        5.40 x
   0   8   6       81.10       89.64       13.30 o
   1   8   6        3.85        0.04        3.60 o
   2   8   6        3.70        9.11        4.81 o
   3   8   6       23.93       23.83        4.32 o
   4   8   6        1.45        0.88        3.40 x
   0   9   6       -1.70        2.78        3.80 o
   1   9   6       12.00        6.89        4.70 o
   2   9   6       -3.60        0.10        4.70 x
   1   0   7        5.65        8.03        0.82 o
   2   0   7       62.40       66.41        2.45 o
   3   0   7      212.95      214.63       10.67 o
   4   0   7       15.85       14.12        1.82 o
   5   0   7        9.60        9.21        2.35 o
   6   0   7        6.70        7.96        4.09 o
   7   0   7        0.40        0.06        5.05 o
   0   1   7      512.85      543.15       20.74 o
   1   1   7      742.95      761.92       29.11 o
   2   1   7       29.10       25.89        2.05 o
   3   1   7      417.03      407.71       16.98 o
   4   1   7       26.95       29.58        2.67 o
   5   1   7       49.73       49.00        3.50 o
   6   1   7        1.40        0.13        3.95 o
   7   1   7        7.15        4.32        5.96 x
   0   2   7     1085.50     1075.79       59.63 o
   1   2   7      579.93      590.50       21.96 o
   2   2   7       16.77       15.26        1.64 o
   3   2   7       44.85       45.07        2.95 o
   4   2   7      193.30      186.29        9.81 o
   5   2   7        2.85        6.08        2.04 o
   6   2   7        9.65        6.89        3.52 o
   7   2   7        3.52        0.70        5.23 x
   0   3   7      481.60      467.91       35.52 o
   1   3   7      253.70      241.68       14.32 o
   2   3   7       59.23       54.66        3.62 o
   3   3   7       55.90       55.70        2.91 o
   4   3   7       72.05       64.41        4.64 o
   5   3   7       46.30       43.39        4.50 o
   6   3   7       18.62       19.36        4.50 o
   7   3   7        6.05        7.15        5.78 x
   0   4   7       96.80       97.77        8.46 o
   1   4   7       20.83       22.90        2.79 o
   2   4   7      171.10      157.73        9.46 o
   3   4   7       16.55       16.57        2.15 o
   4   4   7       50.72       50.14        4.06 o
   5   4   7        4.92        5.94        2.46 o
   6   4   7        7.88       11.29        4.22 o
   0   5   7       13.20       13.09        2.36 o
   1   5   7        2.63        4.86        2.23 o
   2   5   7       24.15       27.46        2.27 o
   3   5   7       12.27       12.72        2.09 o
   4   5   7       44.60       45.65        3.95 o
   5   5   7       22.77       26.91        4.26 o
   6   5   7        1.40        2.31        5.50 x
   0   6   7        7.45       11.20        2.55 o
   1   6   7       56.53       56.54        6.34 o
   2   6   7        9.80        9.99        2.51 o
   3   6   7       16.10       19.19        2.80 o
   4   6   7        8.73       10.22        2.50 o
   5   6   7        7.90       10.97        3.93 o
   0   7   7       35.50       38.59        6.00 o
   1   7   7       78.00       73.62        7.84 o
   2   7   7       48.57       49.37        6.38 o
   3   7   7        1.10        1.15        1.83 o
   4   7   7        1.95        3.42        3.27 o
   5   7   7        2.05        2.50        4.86 x
   1   8   7        1.92        2.14        4.43 o
   2   8   7        9.43       13.91        4.64 o
   3   8   7        0.30        2.51        3.01 o
   4   8   7        0.43        1.10        4.33 x
   0   9   7        3.10        3.62        4.13 o
   1   9   7        0.90        0.40        8.40 o
   2   9   7        9.80       11.20        3.98 x
   0   0   8     1890.40     1982.58       83.50 x
   1   0   8       26.95       25.96        1.77 o
   2   0   8      127.90      125.83        4.80 o
   3   0   8       10.45       11.16        1.37 o
   4   0   8       85.55       83.05        4.79 o
   5   0   8       10.75       10.25        1.87 o
   6   0   8       83.90       80.62        6.93 o
   7   0   8       -3.00        1.82        7.44 x
   0   1   8       22.95       21.78        1.36 o
   1   1   8      397.00      405.60       17.82 o
   2   1   8      239.98      224.57       10.37 o
   3   1   8       94.82       95.44        4.51 o
   4   1   8       44.80       39.82        3.65 o
   5   1   8        8.13        8.01        2.64 o
   6   1   8       17.28       16.75        3.50 o
   7   1   8       -1.52        4.57        5.63 x
   0   2   8     1500.60     1479.88       80.86 x
   1   2   8       11.17        8.25        1.05 o
   2   2   8      102.03      100.75        4.79 o
   3   2   8       15.92       15.69        1.76 o
   4   2   8      156.23      153.27        7.19 o
   5   2   8       16.00       17.47        2.64 o
   6   2   8       20.60       25.13        4.12 o
   7   2   8        1.70        1.70        5.12 x
   0   3   8      550.60      530.78       34.85 o
   1   3   8       96.10       87.15        6.36 o
   2   3   8      166.37      157.93        6.82 o
   3   3   8       50.72       47.61        4.94 o
   4   3   8       33.43       32.03        2.71 o
   5   3   8       53.80       50.21        4.35 o
   6   3   8       25.85       28.08        4.91 o
   7   3   8        3.47        1.50        7.54 x
   0   4   8        4.60        4.90        1.50 o
   1   4   8      100.32      102.77        7.58 o
   2   4   8      102.90       95.64        7.11 o
   3   4   8       39.25       38.17        3.29 o
   4   4   8       24.27       24.46        2.60 o
   5   4   8        1.90        3.10        2.24 o
   6   4   8        5.40        7.20        4.53 o
   0   5   8        1.80        3.15        1.80 o
   1   5   8       19.67       16.63        2.99 o
   2   5   8        3.38        5.30        1.34 o
   3   5   8      119.47      123.27        7.75 o
   4   5   8       43.82       44.77        3.88 o
   5   5   8        8.15        7.95        3.72 o
   6   5   8        7.10        7.88        5.65 x
   0   6   8       31.10       34.62        6.20 o
   1   6   8       16.75       17.42        3.37 o
   2   6   8       17.33       17.90        2.74 o
   3   6   8       37.50       38.25        3.72 o
   4   6   8       18.55       21.85        3.01 o
   5   6   8        0.00        0.88        3.82 o
   0   7   8       -3.70        1.44        3.20 o
   1   7   8       57.72       60.21        7.42 o
   2   7   8        4.03        4.58        3.41 o
   3   7   8       19.87       21.13        3.26 o
   4   7   8        6.60        5.83        3.14 o
   5   7   8        3.85        4.14        4.61 x
   0   8   8        4.00        5.94        4.30 o
   1   8   8        3.83        5.31        3.52 o
   2   8   8        9.90        8.51        4.60 o
   3   8   8        1.20        1.89        6.15 o
   4   8   8        5.70        2.82        4.56 x
   0   9   8        2.40        5.33        4.60 o
   1   9   8       17.60       18.59        5.22 x
   2   9   8        8.40       12.70        4.95 x
   1   0   9       26.65       28.07        2.02 o
   2   0   9        4.65        4.53        1.18 o
   3   0   9       10.70       10.91        1.47 o
   4   0   9       12.60        9.62        1.67 o
   5   0   9       19.40       19.72        2.03 o
   6   0   9        7.85        7.20        3.67 o
   7   0   9       -1.20        0.23        6.56 x
   0   1   9        0.95        0.83        1.01 o
   1   1   9      392.82      403.72       19.58 o
   2   1   9       69.60       65.72        3.19 o
   3   1   9       38.57       39.44        2.43 o
   4   1   9      120.65      119.84        7.10 o
   5   1   9      240.25      227.97       13.65 o
   6   1   9        9.82        8.71        3.35 o
   7   1   9        7.07        5.14        5.31 x
   0   2   9      179.10      180.96        8.36 o
   1   2   9      154.77      152.65        5.79 o
   2   2   9       44.30       42.28        2.37 o
   3   2   9        9.62        9.36        1.51 o
   4   2   9      205.18      191.64       10.80 o
   5   2   9       15.97       18.12        2.88 o
   6   2   9       13.97       15.83        4.02 o
   7   2   9        1.33        2.09        6.23 x
   0   3   9       35.80       34.06        2.09 o
   1   3   9       10.87       11.26        1.94 o
   2   3   9       15.10       14.24        1.59 o
   3   3   9       -0.80        0.96        1.78 o
   4   3   9       36.00       33.42        3.15 o
   5   3   9        1.05        0.41        2.22 o
   6   3   9        9.25        7.44        4.57 o
   0   4   9        1.20        0.01        1.45 o
   1   4   9      215.53      196.20       14.12 o
   2   4   9      117.20      116.68        6.60 o
   3   4   9       37.03       34.41        2.68 o
   4   4   9        9.75        9.25        2.19 o
   5   4   9       12.93        8.58        3.04 o
   6   4   9        4.15        5.34        3.94 o
   0   5   9       -0.20        0.77        1.64 o
   1   5   9       71.20       67.11        6.49 o
   2   5   9      102.90      101.64        7.96 o
   3   5   9       94.68       88.16        6.50 o
   4   5   9       41.12       40.60        3.91 o
   5   5   9        1.80        2.24        4.53 o
   6   5   9        3.73        0.61        5.85 x
   0   6   9        2.05        0.98        2.45 o
   1   6   9        3.40        3.09        2.48 o
   2   6   9        5.33        5.46        2.53 o
   3   6   9        6.02        5.19        2.17 o
   4   6   9       46.80       48.31        5.34 o
   5   6   9        8.02       10.04        4.48 o
   0   7   9       18.50       17.86        3.92 o
   1   7   9       -2.70        0.78        3.17 o
   2   7   9        5.75        5.35        3.17 o
   3   7   9        3.10        2.94        3.09 o
   4   7   9        1.95        3.15        3.22 o
   0   8   9        6.00        2.82        3.80 o
   1   8   9       16.97       22.29        5.48 o
   2   8   9       16.30       19.89        5.07 o
   3   8   9       21.30       17.93        4.80 x
   1   9   9        3.10        8.26        7.15 x
   2   9   9        4.90        2.92        3.30 x
   0   0  10       71.30       69.10        3.30 o
   1   0  10      610.60      625.00       21.80 o
   2   0  10      299.95      291.13       12.12 o
   3   0  10      100.75      102.38        4.60 o
   4   0  10       30.30       35.79        2.51 o
   5   0  10       47.90       51.92        3.45 o
   6   0  10       13.90       11.13        4.95 o
   7   0  10       -2.00        0.63        6.41 x
   0   1  10        4.75        3.58        0.85 o
   1   1  10       50.93       47.42        3.05 o
   2   1  10       43.15       41.67        2.74 o
   3   1  10        3.92        5.19        1.25 o
   4   1  10        2.00        1.98        1.74 o
   5   1  10       40.17       38.32        3.90 o
   6   1  10       13.62       14.30        4.19 o
   7   1  10        2.90        2.82        6.01 x
   0   2  10       11.50       13.50        1.30 o
   1   2  10       41.87       39.73        2.54 o
   2   2  10       41.10       41.05        2.47 o
   3   2  10        3.48        3.56        1.76 o
   4   2  10       98.60       96.92        6.55 o
   5   2  10       30.60       28.04        4.19 o
   6   2  10        5.75        6.13        3.72 o
   7   2  10       -1.95        0.01        6.22 x
   0   3  10       45.55       43.62        2.38 o
   1   3  10      358.40      342.33       18.30 o
   2   3  10       12.10       12.94        1.48 o
   3   3  10       72.68       73.35        4.49 o
   4   3  10        5.03        5.41        2.00 o
   5   3  10       35.90       38.05        3.75 o
   6   3  10       25.62       26.64        4.98 o
   0   4  10       46.60       44.94        4.59 o
   1   4  10       61.85       65.42        5.78 o
   2   4  10       91.87       84.66        7.94 o
   3   4  10       44.22       47.13        3.78 o
   4   4  10       16.77       17.19        2.72 o
   5   4  10        5.55        8.44        3.20 o
   6   4  10       10.90       13.10        5.58 x
   0   5  10       78.10       73.57        6.83 o
   1   5  10       54.17       55.28        5.19 o
   2   5  10       36.17       38.72        4.80 o
   3   5  10       41.78       40.00        3.60 o
   4   5  10        2.55        3.76        2.30 o
   5   5  10        0.77        2.52        3.43 o
   6   5  10       -1.75        1.63        5.40 x
   0   6  10       66.30       68.66       10.03 o
   1   6  10       17.73       17.28        3.68 o
   2   6  10       42.43       45.17        4.18 o
   3   6  10       10.82       15.37        2.18 o
   4   6  10        3.63        4.54        3.39 o
   5   6  10        2.57        2.76        3.96 x
   0   7  10        2.20        2.18        3.69 o
   1   7  10        5.07        4.66        4.00 o
   2   7  10       -2.00        2.70        4.52 o
   3   7  10        2.88        1.43        4.47 o
   4   7  10        3.30        5.98        3.65 o
   0   8  10        1.00        0.50        8.40 o
   1   8  10       20.50       22.76        5.73 o
   2   8  10        6.85        4.48        4.91 o
   3   8  10        3.22        1.03        4.46 x
   0   9  10       -2.20        0.66        4.95 x
   1   0  11       -0.25        0.05        2.05 o
   2   0  11        5.85        4.63        1.39 o
   3   0  11       23.35       20.61        2.69 o
   4   0  11        0.85        0.00        2.66 o
   5   0  11      108.55      113.44        5.95 o
   6   0  11       65.30       68.63        8.98 o
   7   0  11        5.95        0.16        6.04 x
   0   1  11        0.10        0.27        1.37 o
   1   1  11       10.97       10.75        1.58 o
   2   1  11        1.38        0.83        1.25 o
   3   1  11        8.45        9.51        1.48 o
   4   1  11       10.72       11.63        2.58 o
   5   1  11        0.40        0.45        2.77 o
   6   1  11        4.93        3.50        3.40 o
   7   1  11        2.70        5.69        6.43 x
   0   2  11      307.40      299.96       16.86 o
   1   2  11      130.60      128.53        7.60 o
   2   2  11       43.62       40.63        2.77 o
   3   2  11      104.07      103.66        4.87 o
   4   2  11       45.35       42.78        3.53 o
   5   2  11       39.05       39.12        4.34 o
   6   2  11        2.53        5.78        4.08 o
   0   3  11        0.30        0.02        1.52 o
   1   3  11      196.70      186.88       15.55 o
   2   3  11      134.45      127.26        8.05 o
   3   3  11        7.65        8.93        1.72 o
   4   3  11       17.87       16.85        2.73 o
   5   3  11       81.30       82.20        6.54 o
   6   3  11        5.70        6.67        4.69 o
   0   4  11      109.15      119.32       11.50 o
   1   4  11      170.45      168.07       15.15 o
   2   4  11      135.93      126.00        9.19 o
   3   4  11      150.80      145.51        9.13 o
   4   4  11       22.30       23.75        2.88 o
   5   4  11       18.28       16.69        3.90 o
   6   4  11       18.00       18.58        5.53 x
   0   5  11       99.10       92.59        7.99 o
   1   5  11       21.55       24.97        3.56 o
   2   5  11        8.43       10.37        2.99 o
   3   5  11       77.07       80.97        6.50 o
   4   5  11        9.08       10.18        2.64 o
   5   5  11       18.87       18.78        4.54 o
   0   6  11       -1.15        0.01        3.08 o
   1   6  11        6.47        8.77        3.31 o
   2   6  11       18.07       22.83        3.88 o
   3   6  11       38.90       42.32        3.70 o
   4   6  11        5.73        7.43        3.25 o
   5   6  11        3.47        2.97        4.97 x
   0   7  11        5.60        2.96        4.20 o
   1   7  11       11.67       13.57        4.57 o
   2   7  11        1.97        4.76        3.85 o
   3   7  11       -0.97        0.62        3.28 o
   4   7  11        6.83        4.94        4.13 x
   0   8  11       -5.90        0.09        4.30 o
   1   8  11       32.12       29.29        5.88 o
   2   8  11        0.00        1.12        6.17 o
   3   8  11        4.70        3.75        4.60 x
   0   9  11        0.20        2.17        3.76 x
   1   9  11       -2.00        1.17        4.72 x
   0   0  12       61.20       59.80        2.80 o
   1   0  12       34.25       35.21        2.45 o
   2   0  12       69.65       65.36        3.20 o
   3   0  12      156.15      148.97        6.52 o
   4   0  12        5.35        8.89        1.87 o
   5   0  12       84.70       81.75        5.85 o
   6   0  12       49.50       44.50        7.34 o
   0   1  12       74.45       78.37        2.80 o
   1   1  12      111.92      105.37        5.76 o
   2   1  12       21.38       21.84        2.09 o
   3   1  12        7.35        7.43        1.69 o
   4   1  12        6.58        7.53        1.99 o
   5   1  12        3.70        6.16        2.76 o
   6   1  12       -0.05        0.08        4.08 o
   0   2  12      104.05       99.99        4.96 o
   1   2  12      166.78      164.72        8.31 o
   2   2  12       28.23       26.93        2.46 o
   3   2  12      144.70      140.70        7.93 o
   4   2  12       38.65       37.62        3.16 o
   5   2  12       31.57       37.52        3.91 o
   6   2  12       20.75       26.78        5.34 o
   0   3  12       56.80       51.37        3.18 o
   1   3  12       93.70       87.04        5.56 o
   2   3  12       31.00       29.33        2.38 o
   3   3  12       80.12       79.94        5.03 o
   4   3  12       -1.05        0.21        3.30 o
   5   3  12        7.07        6.75        3.62 o
   6   3  12       19.25       20.64        5.29 o
   0   4  12      389.45      351.58       20.02 o
   1   4  12       41.83       42.85        3.42 o
   2   4  12      165.37      163.34       11.34 o
   3   4  12       48.95       51.14        5.02 o
   4   4  12       28.82       30.20        3.14 o
   5   4  12       -2.40        0.64        2.80 o
   6   4  12       12.15       10.92        5.89 x
   0   5  12       32.60       32.34        3.62 o
   1   5  12       10.85       11.77        2.59 o
   2   5  12        2.33        2.46        2.48 o
   3   5  12        0.40        1.72        2.98 o
   4   5  12       20.08       19.89        3.42 o
   5   5  12        4.78        1.30        3.80 o
   0   6  12        5.80        3.94        3.25 o
   1   6  12       54.00       55.00        8.60 o
   2   6  12       23.43       29.41        4.61 o
   3   6  12        2.37        3.77        3.35 o
   4   6  12        1.50        2.09        2.87 o
   5   6  12        9.67       11.29        4.57 x
   0   7  12        1.40        0.00        4.00 o
   1   7  12        6.42        6.82        3.93 o
   2   7  12        5.33        6.70        3.56 o
   3   7  12        1.77        1.43        3.79 o
   4   7  12        0.17        1.24        3.55 x
   0   8  12        2.80        0.00        6.20 o
   1   8  12       10.43        8.72        5.35 o
   2   8  12       18.20       22.76        6.37 x
   3   8  12        1.90        1.86        5.87 x
   0   9  12       10.20        9.18        5.30 x
   1   0  13      120.35      127.88        6.34 o
   2   0  13        2.30        2.23        1.33 o
   3   0  13       11.35       11.06        1.96 o
   4   0  13       97.30      103.54        6.00 o
   5   0  13       13.45       12.60        2.79 o
   6   0  13       79.25       68.74        9.88 o
   0   1  13        5.60        5.68        1.10 o
   1   1  13       62.38       59.45        3.54 o
   2   1  13      126.23      120.09        5.34 o
   3   1  13       68.38       66.62        4.50 o
   4   1  13        6.70        6.31        2.30 o
   5   1  13       23.68       24.01        3.77 o
   6   1  13        5.75        7.25        4.07 o
   0   2  13       43.20       45.72        2.75 o
   1   2  13      152.23      144.64        8.39 o
   2   2  13       32.27       33.34        2.82 o
   3   2  13      186.35      171.79        9.53 o
   4   2  13       56.02       56.57        4.17 o
   5   2  13       40.35       38.26        5.93 o
   6   2  13        2.33        0.13        6.28 o
   0   3  13        0.05        2.22        1.75 o
   1   3  13        5.45        5.79        2.06 o
   2   3  13      100.23       98.03        5.47 o
   3   3  13      123.32      122.91        8.64 o
   4   3  13        2.53        2.84        3.21 o
   5   3  13       -1.27        0.60        4.00 o
   6   3  13       34.17       30.32        6.71 x
   0   4  13      183.55      169.54       11.00 o
   1   4  13      243.10      225.57       26.28 o
   2   4  13       12.23       15.55        3.01 o
   3   4  13       19.78       22.78        3.42 o
   4   4  13        3.17        4.26        2.34 o
   5   4  13       43.85       37.76        6.13 o
   6   4  13        9.08       12.84        6.53 x
   0   5  13        1.00        0.01        2.09 o
   1   5  13       29.50       25.62        3.88 o
   2   5  13       23.85       27.14        4.94 o
   3   5  13        5.65        6.87        5.20 o
   4   5  13       12.18       12.81        3.69 o
   5   5  13        3.05        3.20        4.18 x
   0   6  13       13.50       16.39        3.61 o
   1   6  13       22.12       17.87        3.98 o
   2   6  13       18.70       19.37        4.18 o
   3   6  13        8.27       10.52        3.80 o
   4   6  13       12.00       11.56        3.48 o
   0   7  13        3.20        1.81        3.99 o
   1   7  13        2.10        2.69        5.93 o
   2   7  13        2.80        2.08        4.70 o
   3   7  13       -0.10        2.68        3.80 o
   4   7  13        1.53        1.45        3.73 x
   0   8  13       -1.50        4.79        5.80 o
   1   8  13        3.83        1.24        6.34 o
   2   8  13        1.80        0.93        7.20 x
   0   0  14       79.80       82.37        3.30 o
   1   0  14       62.85       60.89        3.25 o
   2   0  14       46.40       45.79        2.83 o
   3   0  14        2.90        2.34        1.73 o
   4   0  14      133.60      132.13        7.56 o
   5   0  14        2.30        0.98        2.28 o
   6   0  14        7.35        5.98        5.12 o
   0   1  14       21.15       19.33        1.60 o
   1   1  14      200.23      191.69        9.11 o
   2   1  14      199.62      200.26       10.00 o
   3   1  14       25.62       28.21        2.37 o
   4   1  14       18.55       22.73        3.24 o
   5   1  14        6.25        7.13        3.04 o
   6   1  14        2.75        2.35        3.72 o
   0   2  14       75.10       78.97        4.94 o
   1   2  14       10.28       10.22        2.02 o
   2   2  14      160.87      165.39        7.40 o
   3   2  14       92.85       89.07        5.99 o
   4   2  14        9.77       10.34        2.22 o
   5   2  14       38.98       35.87        5.44 o
   6   2  14        7.30        4.64        5.14 x
   0   3  14       61.20       58.28        4.32 o
   1   3  14        3.62        3.42        1.74 o
   2   3  14        2.90        2.41        1.48 o
   3   3  14       10.70       11.83        1.89 o
   4   3  14        2.60        3.57        3.27 o
   5   3  14       13.55       16.66        4.37 o
   6   3  14        0.77        3.97        4.96 x
   0   4  14        3.65        3.39        2.13 o
   1   4  14       44.62       46.47        4.91 o
   2   4  14       22.63       24.70        3.81 o
   3   4  14       12.75       12.69        3.02 o
   4   4  14       39.40       40.20        5.23 o
   5   4  14       16.25       16.46        4.59 o
   0   5  14      152.60      152.97       20.03 o
   1   5  14       22.90       24.15        3.17 o
   2   5  14        8.43        7.53        3.82 o
   3   5  14        0.93        1.57        2.00 o
   4   5  14       13.90       12.39        4.05 o
   5   5  14       20.92       25.66        5.45 x
   0   6  14       22.80       22.22        4.81 o
   1   6  14       14.25       13.36        3.69 o
   2   6  14        3.83        4.20        6.95 o
   3   6  14       31.50       29.35        3.35 o
   4   6  14       20.12       22.34        5.46 o
   0   7  14       -0.40        0.14        4.19 o
   1   7  14       -1.30        0.66        4.90 o
   2   7  14       -0.20        3.08        4.36 o
   3   7  14        2.70        3.74        3.55 x
   0   8  14       13.40       11.00        5.54 x
   1   8  14        5.10        6.38        4.25 x
   2   8  14        4.75        1.16        4.03 x
   1   0  15        1.00        0.06        2.00 o
   2   0  15        1.20        0.87        1.92 o
   3   0  15        1.80        0.67        3.11 o
   4   0  15        0.25        0.01        2.90 o
   5   0  15        7.60        8.60        2.79 o
   6   0  15        2.20        4.69        5.05 x
   0   1  15       23.80       25.36        2.10 o
   1   1  15       52.18       46.81        3.15 o
   2   1  15       87.92       82.31        5.31 o
   3   1  15       31.75       32.10        2.83 o
   4   1  15       10.43       13.32        2.57 o
   5   1  15        4.32        4.71        3.45 o
   6   1  15       -1.67        1.04        5.30 x
   0   2  15       12.50       12.14        1.76 o
   1   2  15      112.10      108.41        6.35 o
   2   2  15       23.82       25.61        2.52 o
   3   2  15       19.03       22.76        2.90 o
   4   2  15       18.45       23.15        3.05 o
   5   2  15        5.60        5.81        3.60 o
   6   2  15        4.18       14.92        6.03 x
   0   3  15      180.90      166.94        9.08 o
   1   3  15       31.38       31.75        3.22 o
   2   3  15       51.33       54.01        6.04 o
   3   3  15       91.88       86.96        7.12 o
   4   3  15        7.33        9.73        2.66 o
   5   3  15        0.43        0.98        4.61 o
   6   3  15        9.33        8.03        5.33 x
   0   4  15       60.35       53.23        5.19 o
   1   4  15        1.25        2.98        3.40 o
   2   4  15        6.67        6.59        2.48 o
   3   4  15       14.30       11.88        3.42 o
   4   4  15       27.23       25.11        4.71 o
   5   4  15        0.78        0.48        5.95 o
   0   5  15       58.85       66.00        5.62 o
   1   5  15       93.60       89.47       12.32 o
   2   5  15        3.95        2.20        4.21 o
   3   5  15       13.03       16.40        3.86 o
   4   5  15       11.45       14.82        3.87 o
   5   5  15        0.38        3.12        5.11 x
   0   6  15        4.65        1.05        4.37 o
   1   6  15        3.65        9.98        4.89 o
   2   6  15        2.88        2.35        5.53 o
   3   6  15        2.45        0.91        2.99 o
   4   6  15        2.40        2.89        3.91 x
   0   7  15        8.50       12.47        4.63 o
   1   7  15        5.42        7.17        4.50 o
   2   7  15        7.90        9.94        3.23 o
   3   7  15       11.05       12.48        3.89 x
   0   8  15        0.20        3.52        2.24 x
   1   8  15        0.50        6.95        7.08 x
   0   0  16      234.80      223.33        9.10 o
   1   0  16       -1.30        0.17        1.70 o
   2   0  16       56.65       61.97        3.54 o
   3   0  16        1.55        1.83        2.98 o
   4   0  16      111.60      109.61        7.42 o
   5   0  16        0.35        2.96        2.92 o
   6   0  16        0.90        1.05        8.09 x
   0   1  16       62.85       62.04        3.35 o
   1   1  16       21.40       20.41        2.65 o
   2   1  16       51.08       51.27        4.09 o
   3   1  16       15.30       13.37        2.26 o
   4   1  16       41.60       40.67        4.95 o
   5   1  16        8.98       13.04        4.17 o
   6   1  16        2.88        4.66        6.48 x
   0   2  16       45.20       43.90        3.04 o
   1   2  16       17.08       15.88        2.92 o
   2   2  16       81.30       80.45        7.43 o
   3   2  16        6.52        9.11        2.45 o
   4   2  16       18.77       18.82        3.32 o
   5   2  16        5.43        2.72        4.37 o
   6   2  16        5.55        2.07        5.93 x
   0   3  16       16.70       16.36        2.85 o
   1   3  16      101.12       92.25        7.75 o
   2   3  16       33.60       37.86        4.43 o
   3   3  16       17.55       21.16        3.45 o
   4   3  16        3.77        1.58        3.88 o
   5   3  16        1.22        0.42        6.08 o
   0   4  16       25.10       25.83        3.49 o
   1   4  16       87.10       91.12        8.94 o
   2   4  16        2.27        3.04        3.17 o
   3   4  16        0.15        0.70        3.03 o
   4   4  16        0.15        0.10        3.95 o
   5   4  16        3.67        4.76        3.28 x
   0   5  16       16.20       19.81        3.89 o
   1   5  16       29.17       34.16        5.00 o
   2   5  16       -0.15        1.83        3.09 o
   3   5  16        5.75        5.56        2.46 o
   4   5  16        8.45        8.51        3.94 o
   0   6  16       17.00       17.00        4.83 o
   1   6  16       24.05       22.50        5.20 o
   2   6  16        1.15        0.92        2.05 o
   3   6  16        2.80        1.09        3.75 o
   4   6  16       17.27       15.94        5.93 x
   0   7  16        4.60        0.59        2.50 o
   1   7  16        2.65        0.13        3.31 o
   2   7  16        3.90        4.97        3.16 x
   3   7  16        2.75        8.07        5.22 x
   0   8  16        0.50        1.53        3.39 x
   1   8  16        9.10        8.59        4.69 x
   1   0  17        2.25        0.84        1.71 o
   2   0  17       25.05       26.64        2.81 o
   3   0  17        8.90       10.68        2.41 o
   4   0  17        1.10        0.48        2.82 o
   5   0  17        0.70        0.28        6.71 o
   6   0  17        3.65        6.39        6.54 x
   0   1  17       53.55       53.33        2.80 o
   1   1  17      299.80      286.76       13.64 o
   2   1  17       17.33       19.46        2.34 o
   3   1  17       18.35       16.79        3.13 o
   4   1  17        2.28        1.76        3.35 o
   5   1  17       13.23       18.75        4.87 o
   0   2  17       13.30       13.22        2.88 o
   1   2  17       13.35       17.07        2.29 o
   2   2  17       46.75       45.74        4.80 o
   3   2  17        5.52        7.27        2.41 o
   4   2  17        1.75        3.37        2.96 o
   5   2  17        7.25        5.98        4.30 o
   0   3  17      297.45      286.72       21.69 o
   1   3  17       12.35       13.05        2.67 o
   2   3  17        9.67       12.07        2.83 o
   3   3  17       29.10       32.27        4.30 o
   4   3  17       13.93       16.77        3.38 o
   5   3  17        5.33        9.88        4.86 x
   0   4  17        8.30       10.14        2.86 o
   1   4  17       16.05       22.34        3.31 o
   2   4  17        1.08        2.23        4.64 o
   3   4  17       25.67       24.43        4.48 o
   4   4  17        1.93        0.51        5.69 o
   5   4  17        2.28        1.35        5.00 x
   0   5  17       19.75       17.97        4.11 o
   1   5  17       12.15       13.53        3.75 o
   2   5  17        7.87       10.61        2.86 o
   3   5  17        5.10        6.82        3.47 o
   4   5  17        1.48        2.70        5.11 x
   0   6  17       -2.90        3.04        2.90 o
   1   6  17       10.95        7.11        4.56 o
   2   6  17        3.80        4.86        2.30 o
   3   6  17        7.30        1.30        4.10 x
   0   7  17        7.20        6.43        3.30 o
   1   7  17       12.05       15.98        4.90 x
   2   7  17        8.65        9.48        3.83 x
   0   0  18      104.70      100.87        5.50 o
   1   0  18      110.60      104.66        6.90 o
   2   0  18       41.45       42.57        3.91 o
   3   0  18        2.70        2.25        2.14 o
   4   0  18       -3.10        1.57        3.26 o
   5   0  18       18.45       16.70        5.25 o
   0   1  18        9.60        9.37        1.66 o
   1   1  18       42.33       44.86        3.35 o
   2   1  18        5.53        7.07        1.95 o
   3   1  18       26.03       30.07        3.38 o
   4   1  18        9.77        8.85        4.03 o
   5   1  18        4.55        2.65        4.85 o
   0   2  18       12.60       13.25        2.07 o
   1   2  18       83.22       87.10        6.20 o
   2   2  18       21.65       20.01        3.63 o
   3   2  18        6.83        6.77        3.25 o
   4   2  18        0.60        1.78        3.11 o
   5   2  18       13.15        9.91        5.35 x
   0   3  18       30.05       31.21        3.13 o
   1   3  18       12.35       14.61        3.06 o
   2   3  18       22.05       26.19        4.44 o
   3   3  18       38.20       40.62        4.72 o
   4   3  18        7.82        6.98        4.09 o
   5   3  18        4.62        5.77        4.74 x
   0   4  18       87.85       89.92        8.42 o
   1   4  18        1.50        2.03        3.45 o
   2   4  18       39.35       39.69        5.16 o
   3   4  18        7.45        9.88        2.52 o
   4   4  18       11.22       11.08        4.35 o
   0   5  18        4.60        1.86        4.10 o
   1   5  18       14.75       14.63        1.86 o
   2   5  18        6.83        6.54        3.83 o
   3   5  18        3.95        3.64        4.36 o
   4   5  18        2.83        4.40        3.66 x
   0   6  18       -3.60        1.59        3.80 o
   1   6  18       -0.80        0.03        2.61 o
   2   6  18        4.55        6.46        4.80 o
   3   6  18        8.05        8.38        5.02 x
   0   7  18        4.90        2.88        3.40 x
   1   7  18       33.25       43.14        6.73 x
   2   7  18        8.45       15.74        3.98 x
   1   0  19       36.50       35.45        2.85 o
   2   0  19        4.25        1.95        2.55 o
   3   0  19        1.75        0.41        2.29 o
   4   0  19        0.00        4.00        6.42 o
   5   0  19       35.85       35.21        6.32 x
   0   1  19        0.25        0.31        2.84 o
   1   1  19       18.38       20.26        2.29 o
   2   1  19       29.35       29.39        3.93 o
   3   1  19       26.17       27.18        3.39 o
   4   1  19       11.00       11.64        4.57 o
   5   1  19        1.65        5.80        4.88 x
   0   2  19        1.25        4.94        3.84 o
   1   2  19       10.10       11.77        3.02 o
   2   2  19        9.10       10.54        3.77 o
   3   2  19        3.20        0.25        4.49 o
   4   2  19       -0.50        0.57        3.60 o
   5   2  19       -1.02        4.07        5.49 x
   0   3  19        6.20        3.29        2.97 o
   1   3  19       34.58       41.08        4.15 o
   2   3  19        9.13        9.64        3.48 o
   3   3  19       39.00       41.34        5.68 o
   4   3  19        0.02        0.20        3.74 o
   5   3  19       36.52       37.30        7.12 x
   0   4  19       14.45       15.38        4.54 o
   1   4  19        5.45        4.90        3.96 o
   2   4  19       13.95       13.81        2.53 o
   3   4  19        0.10        0.29        4.38 o
   4   4  19        2.30        1.70        4.08 x
   0   5  19        1.20        4.07        1.70 o
   1   5  19       14.80       15.55        2.05 o
   2   5  19       13.00       15.83        3.62 o
   3   5  19       67.80       62.53        6.70 o
   0   6  19        3.70        5.97        4.10 o
   1   6  19       -1.90        3.01        4.00 o
   2   6  19       21.05       18.36        5.15 x
   3   6  19       28.15       33.74        7.15 x
   0   7  19        1.30       11.45        3.50 x
   1   7  19       -0.35        6.18        4.75 x
   0   0  20        5.10        3.87        1.50 o
   1   0  20       37.60       38.57        3.61 o
   2   0  20        0.65        1.91        3.77 o
   3   0  20       18.85       22.06        4.30 o
   4   0  20       42.65       32.89        6.72 o
   5   0  20        3.10        9.36        9.25 x
   0   1  20       84.70       81.05        5.57 o
   1   1  20       37.55       36.48        3.59 o
   2   1  20       11.32       14.65        3.97 o
   3   1  20       -3.10        0.25        3.25 o
   4   1  20       48.92       47.66        8.59 o
   5   1  20        6.07        6.05        6.11 x
   0   2  20      172.45      168.32       20.06 o
   1   2  20       28.75       31.74        4.90 o
   2   2  20       -1.03        2.12        3.89 o
   3   2  20        6.67        8.11        4.12 o
   4   2  20        4.72        2.30        4.50 o
   5   2  20       14.92       10.76        6.62 x
   0   3  20       77.50       79.58        6.81 o
   1   3  20       70.15       65.24        8.88 o
   2   3  20       21.37       30.39        3.97 o
   3   3  20       13.95       16.10        3.26 o
   4   3  20        8.48       10.75        4.68 x
   0   4  20        1.20        1.88        2.20 o
   1   4  20        6.43        6.67        3.24 o
   2   4  20        7.40       10.11        3.98 o
   3   4  20        9.95       14.50        3.36 o
   4   4  20       14.77       11.55        5.33 x
   0   5  20        1.40        2.17        2.30 o
   1   5  20        0.60        0.16        3.77 o
   2   5  20       11.35       15.23        3.70 o
   3   5  20        3.45        2.95        4.47 x
   0   6  20       -2.00        0.13        4.30 x
   1   6  20        5.20        5.57        4.75 x
   2   6  20        8.65       10.89        5.53 x
   1   0  21       64.30       64.45        4.98 o
   2   0  21       17.20       17.66        3.90 o
   3   0  21       -3.00        0.18        3.90 o
   4   0  21       -1.50        0.21        3.69 o
   0   1  21        6.30        5.05        2.45 o
   1   1  21       30.03       28.29        3.41 o
   2   1  21        6.37        5.40        2.58 o
   3   1  21        8.58        8.88        3.34 o
   4   1  21       16.00       17.53        5.70 o
   0   2  21       17.70       21.34        4.40 o
   1   2  21       10.68       11.39        3.87 o
   2   2  21       46.45       44.62        4.37 o
   3   2  21        8.55        9.51        3.35 o
   4   2  21       -1.88        1.27        4.51 x
   0   3  21        3.60        3.10        2.00 o
   1   3  21        5.60        5.28        2.00 o
   2   3  21        6.33        9.82        3.59 o
   3   3  21        4.05        4.76        4.25 o
   4   3  21        2.53        4.97        4.45 x
   0   4  21       -0.20        0.06        2.33 o
   1   4  21        7.60        6.85        2.56 o
   2   4  21        3.05        3.61        2.51 o
   3   4  21        9.30       11.09        4.19 x
   0   5  21        3.30        1.96        3.10 o
   1   5  21        4.25        3.75        4.77 o
   2   5  21       54.95       56.27        6.47 x
   3   5  21       11.40       15.96        5.37 x
   0   6  21       -1.70        0.06        4.70 x
   1   6  21       -0.20        4.63        4.70 x
   0   0  22       38.60       35.28        3.60 o
   1   0  22       13.10       12.74        3.25 o
   2   0  22        6.95        8.04        3.68 o
   3   0  22       -3.25        0.18        4.03 o
   4   0  22       32.90       23.12        7.18 x
   0   1  22       21.50       27.13        3.51 o
   1   1  22       46.05       42.76        4.70 o
   2   1  22       77.10       80.12        7.31 o
   3   1  22        8.53        4.77        4.80 o
   4   1  22       11.05       13.32        5.32 x
   0   2  22       18.60       22.36        3.10 o
   1   2  22        7.20        5.65        2.40 o
   2   2  22       28.95       30.75        3.25 o
   3   2  22        4.75        3.28        2.97 o
   4   2  22        1.87        1.17        4.43 x
   0   3  22       12.40       17.46        2.90 o
   1   3  22        4.07        5.94        3.47 o
   2   3  22       -0.45        0.49        3.68 o
   3   3  22        4.55        6.40        3.21 x
   0   4  22       -1.80        0.01        2.20 o
   1   4  22        7.43        8.64        3.52 o
   2   4  22        7.15        7.30        3.32 o
   3   4  22        1.20        3.10        4.52 x
   0   5  22       21.00       19.96        4.60 x
   1   5  22        4.80        8.39        4.32 x
   2   5  22       15.10       13.22        4.30 x
   1   0  23       65.50       60.88        5.90 o
   2   0  23        1.90        1.15        3.90 o
   3   0  23       99.00       95.12       15.05 o
   4   0  23        0.50        2.42        6.00 x
   0   1  23       20.10       24.60        3.40 o
   1   1  23        2.55        3.55        2.61 o
   2   1  23       24.27       23.08        5.10 o
   3   1  23        1.23        2.18        4.57 o
   4   1  23       13.03       14.82        7.00 x
   0   2  23       49.40       51.38        5.00 o
   1   2  23        4.80        4.21        3.06 o
   2   2  23        5.75        6.05        3.07 o
   3   2  23        0.07        2.75        4.21 x
   0   3  23        3.10        4.37        3.26 o
   1   3  23       10.67       13.99        3.86 o
   2   3  23       -1.50        1.20        2.88 o
   3   3  23        1.75        0.20        5.72 x
   0   4  23       -1.80        1.12        3.30 o
   1   4  23        4.47        3.52        4.86 o
   2   4  23       11.75       11.56        5.26 x
   0   5  23        4.50        0.17        4.90 x
   1   5  23        2.30        1.67        4.80 x
   0   0  24       17.00       17.63        5.60 o
   1   0  24        2.90        7.33        6.07 o
   2   0  24       94.60       90.52       10.80 o
   3   0  24        2.10        1.44        5.28 x
   0   1  24       61.20       50.78        7.50 o
   1   1  24        0.43        3.32        4.49 o
   2   1  24       18.40       17.36        4.63 o
   3   1  24        5.50        4.94        5.41 x
   0   2  24        0.10        3.93        1.83 o
   1   2  24        8.33        9.39        3.88 o
   2   2  24       -3.45        0.30        4.72 o
   3   2  24        0.80        0.96        5.42 x
   0   3  24        0.10        0.19        1.71 o
   1   3  24        4.30        6.90        5.40 o
   2   3  24        2.25        1.54        4.99 x
   0   4  24        8.20        8.34        3.90 x
   1   4  24        7.65        9.27        4.61 x
   1   0  25       -0.20        1.11        4.72 o
   2   0  25       41.85       41.71        6.80 x
   3   0  25       65.30       53.92       10.04 x
   0   1  25       -2.40        2.85        5.20 o
   1   1  25        5.25       10.53        4.71 o
   2   1  25        5.10        5.28        6.93 x
   0   2  25       25.90       26.98        6.80 o
   1   2  25        3.10        1.02        3.80 x
   2   2  25        5.35        4.62        4.26 x
   0   3  25       16.10       12.55        5.40 x
   1   3  25        1.40        8.22        4.26 x
   0   0  26       -1.00        4.66       10.20 x
   1   0  26       20.40       19.86        6.25 x
   2   0  26       35.70       43.50        7.60 x
   0   1  26       10.20        6.15        5.00 x
   1   1  26        6.20        3.64        5.77 x
   2   1  26        8.40        7.73        4.75 x
   0   2  26        0.70        1.86        8.70 x
   1   2  26        9.25        7.75        5.81 x
   0   1  27       10.70       11.31        5.80 x
